# Supplementary material for: Elevated Expression of JMJD5 Protein Due to Decreased miR-3656 Levels Contributes to Cancer Stem Cell-Like Phenotypes under Overexpression of Cancer Upregulated Gene 2
Source: Biomolecules. 2022 Jan 12;12(1):122. doi: 10.3390/biom12010122 (PMC8774111; doi:10.3390/biom12010122)
Supplement: Supplementary file 1 [file biomolecules-12-00122-s001.zip]

Archive with 1 entries (1 files):
- biomolecules-1531123-supplementary.pdf
